# Supplementary material for: Essential Oil Profiles of Lippia turbinata (Verbenaceae) from Argentina: Insights from a Systematic Review and Meta‐Analysis
Source: ChemistryOpen. 2025 Jun 24;14(11):e202500203. doi: 10.1002/open.202500203 (PMC12598809; doi:10.1002/open.202500203)
Supplement: Supplementary file 1 — Supplementary Material [file OPEN-14-e202500203-s001.zip]

Archive with 1 entries (1 files):
- open202500203-sup-0001-SuppData-S1.xlsx
