# Supplementary material for: Essential Oil Profiles of Lippia turbinata (Verbenaceae) from Argentina: Insights from a Systematic Review and Meta‐Analysis
Source: ChemistryOpen. 2025 Jun 24;14(11):e202500203. doi: 10.1002/open.202500203 (PMC12598809; doi:10.1002/open.202500203)
Supplement: Supplementary file 1 — Supplementary Material [file OPEN-14-e202500203-s001.zip › open202500203-sup-0001-SuppData-S1.xlsx]

## Sheet: Hoja 1
	Supplementary Table 1 Comprehensive Summary of Available Literature on Lippia turbinata Essential Oil from Different Collection Sites
	Code	LT-1	LT-2	LT-3	LT-4	LT-5	LT-6	LT-7	LT-8	LT-9	LT-10	LT-11	LT-12	LT-13	LT-14	LT-15	LT-16	LT-17	LT-18	LT-19	LT-20	LT-21	LT-22	LT-23	LT-24	LT-25	LT-26	LT-27	LT-28	LT-29	LT-30	LT-31	LT-32
	Reference	Leal et al., 2018	Garcia et al., 2018	Garcia et al., 2018	Gleiser y Zygadlo, 2007	Quiroga et al., 2012	Barbieri et al., 2015	Perez Zamora et al., 2016	Pellegrini et al., 2017	Velasco Negueruela et al., 1993	Zygadlo et al., 1995	Dellacassa et al., 2003	Duschatzky et al., 2004	Juliani et al., 2004	Corzo et al., 2024	Retta et al., 2024	Retta et al., 2024	Retta et al., 2024	Retta et al., 2024	Retta et al., 2024	Retta et al., 2024	Retta et al., 2024	Retta et al., 2024	Retta et al., 2024	Retta et al., 2024	Retta et al., 2024	Retta et al., 2024	Passone & Etcheverry, 2014	Coronel et al., 2005	Coronel et al., 2006	Coronel et al., 2007	Coronel et al., 2008	Tapia Mattar et al., 2024
	Year collection	no data	no data	2014	no data	2010	2013	no data	no data	1992	no data	no data	2001	no data	2024	no data	no data	no data	no data	no data	no data	no data	no data	no data	no data	no data	no data	no data	1998	1998	1998	2001	2022
	Phenology	no data	full flowering	full flowering	no data	full flowering	no data	no data	no data	no data	no data	no data	no data	no data	full flowering	no data	no data	no data	no data	no data	no data	no data	no data	no data	no data	no data	no data	no data	no data	no data	no data	no data
EO composition	α-Pinene				0.4	0.9				0.38	0.46				0.85														0.8	0.4	tr	0.1
	Camphene	tr		3.3	0.3	1.15				0.33	0.35				0.3	0.3	0.1	0.1	1.1	6.4	0.1	0.6	0.4	4.4	1	1.2	1.2		0.1	2.6	0.1	tr
	Sabinene			2.2	0.8	1.4			8.2	0.84	0.94				1.06														2.8	0.1	0.2	0.2
	β-Pinene				0.2	1.45			2.11	0.18	0.22				0.18														0.4	0.2	tr	tr
	Myrcene				0.6	0.25			3.71	0.6	0.82				0.3														0.5	tr	0.2	0.1
	α-Phellandrene									0.56	0.65
	p-Cymene					0.15				0.67	0.97			0.8	0.17					0.1				7					tr	7.5	tr	tr
	Limonene	84.3	60.8	62.1	3.5	76.8	7.2	8.73		2.9	6.1	43.3	60.6	48.1	48.88	30.8	46	32.2	39.4	18	22.8	28.7	31.6	6.1	39.7	30.5	23.1	48.83	69	11.9	43.9	14.4	66.69
	β-(Z)-Ocimene				0.4	0.15			1.01	0.43	0.63				0.47														tr	tr	0.1	tr	0.13
	α-thujene																																0.52
	β-thujene																																2.07
	β-terpinen																																1.59
	oxygenated monoterpenes
	1,8 Cineole					4.85		1.7	0.7			14.7			7.11	2.5	8.1	0.6	3.1	10.2	2.5	1	2.8	0.8	2	9.8	9.4			1			13.1
	trans-Sabinene hydrate								0.5	0.48					0.21														0.3
	cis-Sabinene hydrate								1.48						0.26														0.4
	Linalool								1.01	0.04	0.04																		0.1		tr	0.1
	Borneol				0.3	0.15				0.34						0.1		0.1	0.8	4.5		0.1	0.3	5.8	1.5	1.4	2.3		tr	0.6	tr	0.2
	Camphor	1.5			1.9					1.89	4.01																			tr		0.6
	Terpinen-4-ol					0.35				0.21	0.03																		0.3	tr	tr	tr
	α-Terpineol			3.8		0.35		0.84		0.25	0.02			1.1	0.28														2.9				1.81
	Carvone	1.1	5.8	6	17.4	1.1	1.1	80.7		7.4	10.1			0.9	0.55	0.7	3	0.6	0.6	1.6	62	0.6	0.2	2.3	0.7	1.2	1.3		0.5	2.2	0.6	50.9	0.24
	Piperitone																																3.95
	Piperitone oxide	1.3		3.2		0.25	2.4								1.25													1.98	tr			0.4
	Bornyl acetate		8.2	8.4	2.4	0.15	1.2			2.42	1.21					0.3		0.1	0.7	9.2		1.1	0.4	6.5	0.1	0.4	0.4	7.31		8.1
	cis-Carvyl acetate							0.93																					0.1			1.5	1.1
	Piperitenone				tr	0.15	1.6			0.07	0.07			1.1	0.07	1.1	1.3	1.3	7.3	2	0.3	1.9	4.5	0.1	23.9	20.1	19.3	7.67	7.2	2	2	2.1
	Piperitenone oxide					0.9	63					24.8	17.8	30.1	22.92	29.9	17.3	48.5	25.1	0.1	0.8	45.9	42.9	0.1	7.1	7.5	10.9	1.05	1.9	0.3	40.4	14
	trans- Piperitenone epoxide														1.25	3.3	0.1		0.5	0.1		0.1	0.1
	cis- Piperitenone epoxide															13.2	0.1		1.3	2.9		2	1.2
	trans-carveol							0.85							0.3														0.2	1.5	tr	0.3	0.46
	cis-Carveol			2.1							0.03																		0.2	tr	tr	0.2
	cis (α)-Thujone				48.3				14.23	28.29	30.2
	trans (β)-Thujone				0.8				0.4	0.75	0.45
	trans-Sabinol								58.32
	sesquiterpenes hydrocarbons
	α-Copaene				3.1	0.15				2.12	0.07
	β-Bourbonene				0.4	0.85				0.37	0.04																		tr	3
	β-elemene				0.7	0.25				0.72	0.04																		tr	2	tr
	α-Caryophyllene																																0.74
	ß-Caryophyllene	6.1		3	10	1.25	2.4	2.13	2.91	5.39	0.08		6.4	0.9	1.28	1	1.2	0.4	1.9	3.7	1.6	1	0.9	0.6	2.1	3.5	4.7	3.47	4.1		2.5	4.8	3.78
	ɣ-Elemene									0.54
	α-Humulene					0.3			0.7	1.12				0.1															0.8		0.5	1
	allo-Aromadendrene				0.3	0.2				0.28
	Germacrene-D					0.4				5.16	0.05																					0.3
	δ-Cadinene									0.62
	α-Bisabolene																											0.9
	δ-Elemene				tr	0.1				0.18
	Bicyclogermacrene									4.53					0.22
	Oxygenated sesquiterpenes
	Spathulenol					0.4				6.06	4.41			6.7						0.1				7.4						11.4
	Nerolidol									0.15
	isocaryophyllene oxide																																0.15
	Caryophyllene oxide			2.7	1	1.55	5.6		tr	7.98					1.76	2.8	4.6	2.2	2.5	11.4	0.7	3.9	2.7	25.8	4.9	2.6	2.9		2	17.8	1.9	2.5	3.13
	β-Caryophyllene epoxide																											18.06
	lippifoli-l(6)-ene-5-one				3					2.34	3.34
	Humulene oxide									0.86
	Humulene epoxide II															0.6	0.9	0.5	0.6	2.3	0.1	0.8	0.7	4.4	1.2	0.6	0.7		0.4	3.8	0.4	0.4
	T-Cadinol				0.4	0.4				0.44
	α-Cadinol				1	0.35				1
	Phenylpropenes
	Methyleugenol						1.1	0.63		0.73				1.8	0.24													1.79					0.53
	eugenol					0.45									0.6
	isopropenyl-anisole																											2.83
	Other minor compounds
	cis-Verbenol						1
	Pulegone								0.4
	Cinerolone			3.2
	α-Caryophyllene																											1.02
	Total identified	94.3	74.8	91.3	95.5	92.25	85.6	96.51	84.97	87.89	63.36	82.8	84.8	91.6	87.52	86.3	82.6	86.5	83.8	66.2	90.8	87.1	88.3	66.9	83.2	77.6	75	91.06	90.9	73.1	92.5	93.8
	No identified	5.7	25.2	8.7	4.5	7.75	14.4	3.49	15.03	12.11	36.64	17.2	15.2	8.4	12.48	13.7	17.4	13.5	16.2	33.8	9.2	12.9	11.7	33.1	16.8	22.4	25	8.94	9.1	26.9	7.5	6.2
	Total MH	84.3	60.8	67.6	6.2	82.25	7.2	8.73	15.03	6.89	11.14	43.3	60.6	48.9	52.21	31.1	46.1	32.3	40.5	24.5	22.9	29.3	32	17.5	40.7	31.7	24.3	48.83	73.6	22.7	44.5	14.8
	Total OM	3.9	14	23.5	71.1	8.25	69.3	85.02	76.64	42.14	46.16	39.5	17.8	33.2	34.2	51.1	29.9	51.2	39.4	30.6	65.6	52.7	52.4	15.6	35.3	40.4	43.6	18.01	14.1	15.7	43	70.3
	Total SH	6.1	0	3	14.5	3.5	2.4	2.13	3.61	21.03	0.28	0	6.4	1	1.5	1	1.2	0.4	1.9	3.7	1.6	1	0.9	0.6	2.1	3.5	4.7	4.37	4.9	5	3	6.1
	Total OS	0	0	2.7	5.4	2.7	5.6	0	0	18.83	7.75	0	0	6.7	1.76	3.4	5.5	2.7	3.1	13.8	0.8	4.7	3.4	37.6	6.1	3.2	3.6	18.06	2.4	33	2.3	2.9
